# Supplementary material for: Targeting High-Risk Neuroblastoma Patient-Derived Xenografts with Oncolytic Virotherapy
Source: Cancers (Basel). 2022 Feb 1;14(3):762. doi: 10.3390/cancers14030762 (PMC8834037; doi:10.3390/cancers14030762)
Supplement: Supplementary file 1 [file cancers-14-00762-s001.zip]

Archive with 1 entries (1 files):
- cancers-1547192-supplementary.pdf
